# Supplementary material for: Comparative Metabolomic Analysis of Four Fabaceae and Relationship to In Vitro Nematicidal Activity against Xiphinema index
Source: Molecules. 2022 May 10;27(10):3052. doi: 10.3390/molecules27103052 (PMC9146138; doi:10.3390/molecules27103052)
Supplement: Supplementary file 1 [file molecules-27-03052-s001.zip]

Archive with 1 entries (1 files):
- molecules-1680582-supplementary.pdf
